# Supplementary material for: Label-Free Visualization and Tracking of Gold Nanoparticles in Vasculature Using Multiphoton Luminescence
Source: Nanomaterials (Basel). 2020 Nov 12;10(11):2239. doi: 10.3390/nano10112239 (PMC7696495; doi:10.3390/nano10112239)
Supplement: Supplementary file 1 [file nanomaterials-10-02239-s001.zip]

Archive with 4 entries (4 files):
- nanomaterials-943294-2-SI.docx
- Supplementary Video 1.mp4
- Supplementary Video 2.mp4
- Supplementary Video 3.mp4
